# Supplementary material for: Convergent activation of the integrated stress response and ER–mitochondria uncoupling in VAPB-associated ALS
Source: EMBO Mol Med. 2025 Aug 5;17(9):2299–331. doi: 10.1038/s44321-025-00279-3 (PMC12423299; doi:10.1038/s44321-025-00279-3)
Supplement: Supplementary file 2 — Source data Fig. 1 [file 44321_2025_279_MOESM2_ESM.zip]

Archive with 31 entries (26 files):
- Figure 1/
- Figure 1/.DS_Store
- __MACOSX/Figure 1/._.DS_Store
- Figure 1/1A/
- Figure 1/1B/
- Figure 1/1D/
- Figure 1/1C/
- Figure 1/1A/.DS_Store
- __MACOSX/Figure 1/1A/._.DS_Store
- Figure 1/1A/microscopy iPSC.tiff
- __MACOSX/Figure 1/1A/._microscopy iPSC.tiff
- Figure 1/1A/microscopy D16 MNP.tiff
- __MACOSX/Figure 1/1A/._microscopy D16 MNP.tiff
- Figure 1/1A/microscopy D30 MN.tiff
- __MACOSX/Figure 1/1A/._microscopy D30 MN.tiff
- Figure 1/1B/.DS_Store
- __MACOSX/Figure 1/1B/._.DS_Store
- Figure 1/1B/MEA Firing Quantification.xlsx
- __MACOSX/Figure 1/1B/._MEA Firing Quantification.xlsx
- Figure 1/1D/.DS_Store
- __MACOSX/Figure 1/1D/._.DS_Store
- Figure 1/1D/raster plot VAPB WT.tiff
- __MACOSX/Figure 1/1D/._raster plot VAPB WT.tiff
- Figure 1/1D/Total Number of Bursts.xlsx
- __MACOSX/Figure 1/1D/._Total Number of Bursts.xlsx
- Figure 1/1D/raster plot VAPB P56S.tiff
- __MACOSX/Figure 1/1D/._raster plot VAPB P56S.tiff
- Figure 1/1C/MEA Bursting Data.xlsx
- __MACOSX/Figure 1/1C/._MEA Bursting Data.xlsx
- Figure 1/1C/Figure 1C Bursting Data.xlsx
- __MACOSX/Figure 1/1C/._Figure 1C Bursting Data.xlsx
