# Supplementary material for: Convergent activation of the integrated stress response and ER–mitochondria uncoupling in VAPB-associated ALS
Source: EMBO Mol Med. 2025 Aug 5;17(9):2299–331. doi: 10.1038/s44321-025-00279-3 (PMC12423299; doi:10.1038/s44321-025-00279-3)
Supplement: Supplementary file 2 — Source data Fig. 1 [file 44321_2025_279_MOESM2_ESM.zip › Figure 1/1B/MEA Firing Quantification.xlsx]

## Sheet: VAPB MEA Weighted Mean Firing
Manuscript:	EMM-2025-21909-T
Figure:	1B
		VAPB WT Biological Replicate 1										VAPB WT Biological Replicate 2										VAPB WT Biological Replicate 3
	Well	1	2	3	4	5	6	7	8		Well	1	2	3	4	5	6	7	8		Well	1	2	3	4	5	6	7	8
Days in Motor Neuron Differentiation	28	0.594684	0	0.692928	0.972176	0.576412	0.710631	0.362957	0.782392		28	0.142857	0.614618	0	0.224806	0.184385	0.347591	0.487375	0.189369		29	0	0.167989	3.80708	0.234779	0	2.44842	0.917261	0
	30	2.60618	1.84801	6.73256	4.14311	2.1546	4.26863	3.87099	3.35161		30	4.65083	2.46948	2.44779	2.69934	0.785991	2.88638	3.69934	1.09499		31	0	0.134914	0.850361	0.381573	0.143089	0.656577	1.19132	0
	32	5.15596	3.45334	13.4733	9.52028	9.34723	11.1358	8.34019	9.61707		32	12.7156	10.5746	11.2924	8.95097	7.02607	12.9999	14.8885	3.72667		33	0	2.02369	0.880341	1.79066	0.669659	1.57691	1.91076	0.126736
	34	7.28239	6.5137	17.2054	14.8874	9.41386	15.2331	6.81714	11.3174		34	14.6353	13.3198	14.9725	13.1873	12.2545	20.7095	14.7673	8.58774		37	4.15074	2.77283	4.78808	2.36283	3.88264	1.88735	3.4552	3.75597
	36	6.57486	10.3434	23.5978	17.2736	13.3037	16.4861	8.37569	12.933		36	20.4366	17.42	18.8185	18.558	19.1106	23.5774	13.9312	10.5767		39	2.24053	5.71213	3.6362	2.75995	5.23964	3.79858	5.02005	6.75329
	38	10.2027	7.76088	22.1805	18.5499	14.3353	13.4705	9.60399	13.2842		38	22.2855	21.4242	18.6253	26.2334	18.5705	26.3115	18.4419	12.0545		41	5.82322	13.5859	9.77972	16.7162	20.2959	7.75091	11.6899	5.72854
	40	9.46861	7.2421	22.0034	19.4541	9.19094	12.5591	10.526	13.1333		40	22.8579	17.2418	10.8626	15.9379	16.0133	16.5957	17.0369	7.73136		42	8.76707	9.44249	8.24162	13.9216	12.2803	4.97474	10.7517	6.80841
	42	7.93895	7.48616	20.5393	15.3872	6.56029	9.75339	8.40369	11.6799		42	23.0587	15.27	9.84387	14.2245	12.8363	15.1261	14.3941	4.14726		44	9.05464	12.9227	6.99922	10.0947	16.6577	4.58203	10.3723	10.3406
	44	8.6113	9.24286	18.53	13.5914	4.3814	10.1756	7.0891	13.4189		44	21.5281	14.6238	9.23256	16.1389	13.0119	15.9159	12.036	3.54766		46	6.45876	13.8598	5.93856	9.66618	10.5006	3.01894	5.2322	5.09634
	46	6.72436	4.92819		13.5152				12.1195		46	16.7958	14.0805					12.8639	1.77937		48	11.7899	21.883	7.99	8.85273	16.9971	3.50049	5.40989	14.7341
	48	8.60465	5.27254		14.9235				11.1116		48	22.1928	15.093					12.3825	2.86725		50	9.79349	14.5723	5.35281	7.42633	12.0974	2.46204	5.09094	10.7915
	50	8.87326	3.74312		11.0312				8.38816		50	17.979	13.6965					8.47988	2.49183		51	11.9346	15.9429	6.73293	4.66941	9.71174	2.72502	3.44505	11.9629
	52	8.33722	6.5208		12.4053				6.39589		52	20.0604	12.2772					11.5874	1.86808		53	9.10308	16.113	4.96506	5.45518	10.2606	1.15577	4.12979	13.1273
	54	8.59589	5.01369		11.7493				5.27075		54	16.6729	9.58988					10.4174	1.17563		55	10.2992	17.3673					4.25082	14.6201
	56	7.26712	5.24376		10.8202				5.36827		56	15.1962	8.76439					8.01236	1.36379		57	7.80655	15.3357					3.05694	8.65993
	58	7.56509	3.67565		7.65008				5.28192		58	12.2945	10.8154					9.11532	1.1194		59	9.61019	18.6195					3.04776	10.7226
	60	6.10336	3.5809		6.74383				4.8643		60	11.8517	10.1054					12.2356	1.0652		61	10.5492	16.8864					3.95584	9.86312
	62	6.63547	4.09121		7.83578				4.50792		62	12.644	8.77943					8.66087	0.660133		63	8.78852	15.8986					3.67628	6.94386
	64	3.57662	3.24076		5.84977				2.24014		64	10.5703	5.61451					5.01038	0.414867		65	7.98095	14.3273					5.25084	7.55396
	66	4.63218	3.64618		5.62395				2.24197		66	10.5082	4.50676					5.79645	1.2201		68	8.58844	11.5964					2.96955	5.47803
	68	5.23653	2.66122		5.81855				2.28843		68	10.5292	4.99506					7.27031	1.58155		69	5.86696	15.6118					5.81311	9.17287
	70	5.27953	1.59613		5.51274				2.52246		70	9.69686	5.48586					6.17535	1.50283		71	6.56964	20.9235					7.23286	8.96326
	72	5.08357	1.536		4.75487				3.08037		72	8.01667	4.97111					5.48961	0.668333		73	4.84575	11.3747					3.51119	4.25829
	74	5.04148	1.2298		5.89684				3.07134		74	8.90911	5.95702					6.78259	1.64518		75	3.8486	8.6043					4.0502	3.68147
	76	4.15056	1.53467		4.10611				1.84233		76	6.55052	5.46652					5.20222	0.482667		77	3.21643	7.46409					3.33308	4.8765
	78	4.32444	1.04574		4.99042				2.29979		78	6.57385	5.575					4.29179	1.01889		79	4.47489	7.7457					2.81015	6.48263
	80	3.98906	1.05503		4.24086				1.72314		80	5.7771	6.24509					4.47354	1.49917		81	5.72191	8.35832					3.19094	8.87403
																					83	7.3185	10.9253					4.45743	12.8897
																					85	7.78931	11.504					5.74858	11.0107
																					87	9.62227	14.6069					6.85121	12.002
		VAPB P56S Biological Replicate 1										VAPB P56S Biological Replicate 2										VAPB P56S Biological Replicate 3
	Well	1	2	3	4	5	6	7	8		Well	1	2	3	4	5	6	7	8		Well	1	2	3	4	5	6	7	8
Days in Motor Neuron Differentiation	28	0.266838	0.401691	0	0.671876	1.84204	0.110465	0	0.374434		28	0	0.0504778	0	0	0.0752216	0.174197	0	0		29	1.18421	0.233553	0.286184	0.450658	0.202303	0.210526	0.426809	0
	30	1.90803	1.89527	0.676563	1.4657	1.37065	2.21475	0.848931	0.350046		30	0.51455	0.527681	0.69096	0.341749	0.388678	0.622804	0.333053	0.93499		31	1.60987	0.219269	0.900332	0.881229	1.60133	0.662791	0.449336	0.418605
	32	4.52224	2.05481	0.919823	2.48989	3.06557	3.38157	3.52352	2.14857		32	2.05968	2.08138	2.17745	1.09962	3.87824	2.45982	2.14074	2.34429		33	0.346069	2.61296	0.880399	1.31524	1.09745	0.13289	1.02136	1.79983
	34	7.92733	2.6481	2.54951	5.20678	7.6388	7.90969	3.71565	6.57743		34	4.49257	4.65029	4.89244	3.46346	4.27513	5.34924	3.62737	6.41425		37	2.14844	3.92325	1.77412	2.47072	3.4602	3.08608	3.20301	1.43092
	36	8.58871	4.12051	7.3943	7.57504	7.91705	8.94394	6.23471	10.727		36	6.59338	6.42443	7.58316	5.1792	6.29117	6.04452	5.12352	8.11384		39	1.74671	4.91597	2.08845	3.05674	2.38393	1.57829	1.62171	2.62048
	38	9.23176	9.59137	11.7263	11.2709	9.10021	13.0861	9.50611	13.2837		38	7.71623	7.43585	9.1412	7.36811	8.12193	6.39547	5.77506	8.65165		41	5.80933	11.0473	3.68634	6.61414	8.68699	6.46028	4.89274	6.40843
	40	8.99277	8.61125	8.8685	8.87743	7.18116	8.94437	6.94065	11.0527		40	5.81767	8.1799	6.20626	4.29754	7.72544	4.77018	5.93733	7.38469		42	4.19747	9.62002	9.36606	4.82137	6.58196	4.99137	5.28992	4.37756
	42	10.0272	5.9736	6.59937	6.42471	4.94819	6.09201	5.30344	9.84187		42	4.79211	5.31167	4.33603	3.09001	3.31858	2.84588	3.04708	5.54072		44	2.87529	6.43718	3.60548	2.5328	4.68647	4.16933	4.41726	2.57379
	44	8.29318	3.32168	4.38319	4.75052	3.60815	4.71895	4.25545	8.95824		44	3.98613	4.75017	2.59353	2.86578	1.23898	2.89306	2.66772	4.48467		46	2.7021	5.441	4.89494	3.53577	3.76689	2.43771	3.00611	1.85949
	46	7.50364	3.67097					3.4329	12.4481		46	4.00159	5.48643					1.38827	3.49894		48	2.90734	10.2308	8.63249	4.15606	3.56055	3.18856	3.35836	3.43488
	48	7.13453	2.74353					4.55585	13.4277		48	3.72095	5.50832					1.72734	3.16181		50	2.80921	8.48294	8.18991	3.20622	4.18257	3.97237	2.37149	3.92165
	50	5.85653	3.54406					2.94609	12.362		50	3.21475	4.92058					1.20032	3.29351		51	3.33522	6.43781	5.53855	2.38542	2.02686	2.78318	2.17887	4.47693
	52	4.38706	2.94182					2.15981	10.2986		52	3.00815	4.04765					1.1492	4.68828		53	4.75247	8.28845	7.71617	2.49043	2.76678	3.83581	2.67228	5.13227
	54	4.04607	3.02042					1.70969	8.33693		54	2.66387	3.10123					1.35067	4.0335		55	4.0893	7.85025					2.89251	4.8578
	56	4.41781	3.43155					2.68977	8.69351		56	2.99861	3.22482					1.87519	3.79555		57	4.10503	6.71141					2.09035	5.35389
	58	3.48462	2.06284					1.11953	5.68727		58	2.99223	2.40466					0.950127	2.29364		59	3.7594	5.94964					2.33999	3.71275
	60	2.93235	1.29128					0.883516	5.28814		60	1.79225	1.73331					0.795104	1.55217		61	5.64836	6.43667					1.98017	3.67842
	62	2.69185	1.26689					1.05821	5.884		62	2.01316	2.40961					0.612536	2.00906		63	5.6149	4.54853					2.49465	2.43593
	64	1.64577	0.820329					0.44733	4.76892		64	1.58571	1.32788					0.515601	1.69984		65	6.65164	5.50737					3.79978	3.46788
	66	2.06884	1.4141					1.19742	7.20706		66	2.55387	1.42376					1.34013	1.97866		68	2.53101	2.33773					2.66545	1.27889
	68	1.97872	2.4864					0.910233	6.55313		68	2.12865	2.07566					1.46259	1.90376		69	5.13055	6.8382					4.34364	2.09211
	70	2.20566	2.17653					0.766459	5.63669		70	2.28509	2.04967					1.14292	1.84137		71	5.89659	6.69389					4.68812	1.90048
	72	1.49949	1.74769					0.537254	5.58328		72	2.05324	1.47353					1.20143	1.58531		73	5.03483	3.38477					3.86719	2.08819
	74	1.57339	1.77226					0.623298	5.85326		74	2.06866	1.52966					1.15816	1.50056		75	3.47434	1.85242					3.45001	2.19523
	76	0.780282	0.982338					0.578636	3.12437		76	1.69018	0.748764					1.02856	1.18617		77	2.71987	2.32737					2.52829	2.23211
	78	0.860627	1.63976					0.597889	5.40636		78	2.40481	1.0586					1.18844	2.29572		79	2.63755	2.63304					2.30961	0.940338
	80	1.04114	1.33419					1.15978	5.42609		80	2.65007	1.02546					0.939081	2.552		81	3.467	2.37105					2.72533	2.39387
																					83	3.77956	3.3401					4.28317	2.29022
																					85	3.89181	3.34344					4.37276	2.0742
																					87	4.58236	2.6946					4.62325	1.75241
