# Supplementary material for: Convergent activation of the integrated stress response and ER–mitochondria uncoupling in VAPB-associated ALS
Source: EMBO Mol Med. 2025 Aug 5;17(9):2299–331. doi: 10.1038/s44321-025-00279-3 (PMC12423299; doi:10.1038/s44321-025-00279-3)
Supplement: Supplementary file 2 — Source data Fig. 1 [file 44321_2025_279_MOESM2_ESM.zip › Figure 1/1D/Total Number of Bursts.xlsx]

## Sheet: VAPB MEA Total Number of Bursts
Manuscript:	EMM-2025-21909-T
Figure:	1D
Well	VAPB WT	VAPB P56S
1	626	132
2	4356	214
3	4	2
4	934	149
