# Supplementary material for: Convergent activation of the integrated stress response and ER–mitochondria uncoupling in VAPB-associated ALS
Source: EMBO Mol Med. 2025 Aug 5;17(9):2299–331. doi: 10.1038/s44321-025-00279-3 (PMC12423299; doi:10.1038/s44321-025-00279-3)
Supplement: Supplementary file 2 — Source data Fig. 1 [file 44321_2025_279_MOESM2_ESM.zip › Figure 1/1C/MEA Bursting Data.xlsx]

## Sheet: VAPB MEA Bursting
Manuscript:	EMM-2025-21909-T
Figure:	1C
		VAPB WT										VAPB P56S
	Well	1	2	3	4	5	6	7	8		Well	1	2	3	4	5	6	7	8
Days in Motor Neuron Differentiation	29	0	0	63.9896	0	0	84.9093	0	0		29	0	0	0	0	0	1	0	0
	31	0	0	0	0	0	0	0	0		31	7	0	0	12	4	0	0	0
	33	0	0	0	3.69171	0	0	2.46114	0		33	0	3	6	2	0	0	0	0
	37	34.456	18.4585	347.021	14.7668	119.365	27.0725	137.824	68.9119		37	0	86	75	16	90	36	89	2
	39	0	195.661	118.135	159.974	129.21	24.6114	91.0622	209.197		39	2	148	10	38	11	0	0	1
	41	123.057	1320.4	748.187	2045.21	1573.9	899.547	1209.65	589.443		41	295	1719	139	895	1032	445	271	773
	42	1027.53	1122.28	1004.15	1486.53	1087.82	449.158	1081.67	809.715		42	260	1037	501	424	526	510	342	529
	44	279.339	1064.44	418.394	1145.66	1443.46	33.2254	659.585	726.036		44	34	159	199	21	130	288	143	13
	46	395.013	860.168	435.622	707.578	547.604	399.935	284.262	189.508		46	321	524	571	403	440	274	269	171
	48	1557.9	3119.49	657.124	518.07	2163.34	40.6088	88.601	1352.4		48	7	688	705	20	73	50	45	31
	50	745.725	1117.36	141.516	505.764	612.824	0	17.228	334.715		50	112	379	721	33	140	85	1	114
	51	1909.84	2424.22	180.894	243.653	786.334	2.46114	82.4482	1421.31		51	22	405	437	38	41	21	4	61
	53	411.01	2242.1	27.0725	23.3808	83.6788	0	2.46114	758.031		53	39	217	448	18	5	32	1	127
	55	2143.65	5784.91					34.456	1692.03		55	20	269					0	412
	57	860.168	4118.72					31.9948	895.855		57	215	309					4	416
	59	459.003	7169.3					2.46114	1112.44		59	222	386					0	154
	61	770.337	5360.36					4.92228	1149.35		61	132	214					2	149
	63	655.894	3920.6					4.92228	210.427		63	67	70					1	4
	65	695.272	3056.74					84.9093	235.039		65	84	83					112	44
	69	51.6839	2111.66					47.9922	273.187		69	101	147					38	6
	71	52.9145	2997.67					72.6036	137.824		71	54	121					120	6
	73	8.61399	754.339					1.23057	46.7617		73	9	3					38	0
	75	4.92228	243.653					0	0		75	1	0					8	0
	77	1.23057	196.891					3.69171	3.69171		77	1	0					7	0
	79	66.4508	529.145					1.23057	684.197		79	6	0					3	0
