# Supplementary material for: Convergent activation of the integrated stress response and ER–mitochondria uncoupling in VAPB-associated ALS
Source: EMBO Mol Med. 2025 Aug 5;17(9):2299–331. doi: 10.1038/s44321-025-00279-3 (PMC12423299; doi:10.1038/s44321-025-00279-3)
Supplement: Supplementary file 3 — Source data Fig. 2 [file 44321_2025_279_MOESM3_ESM.zip]

Archive with 13 entries (10 files):
- Figure 2/
- Figure 2/.DS_Store
- __MACOSX/Figure 2/._.DS_Store
- Figure 2/2D/
- Figure 2/2E/
- Figure 2/2D/Cellular Compartment Quantification.xlsx
- __MACOSX/Figure 2/2D/._Cellular Compartment Quantification.xlsx
- Figure 2/2E/.DS_Store
- __MACOSX/Figure 2/2E/._.DS_Store
- Figure 2/2E/western PTPIP51 and VAPB.tiff
- __MACOSX/Figure 2/2E/._western PTPIP51 and VAPB.tiff
- Figure 2/2E/PTPIP51 Pulldown Quantification.xlsx
- __MACOSX/Figure 2/2E/._PTPIP51 Pulldown Quantification.xlsx
