# Supplementary material for: Convergent activation of the integrated stress response and ER–mitochondria uncoupling in VAPB-associated ALS
Source: EMBO Mol Med. 2025 Aug 5;17(9):2299–331. doi: 10.1038/s44321-025-00279-3 (PMC12423299; doi:10.1038/s44321-025-00279-3)
Supplement: Supplementary file 3 — Source data Fig. 2 [file 44321_2025_279_MOESM3_ESM.zip › Figure 2/2D/Cellular Compartment Quantification.xlsx]

## Sheet: Cellular Compartment Analysis
Manuscript:	EMM-2025-21909-T
Figure:	2D
Cytoplasm	127
Mitochondrion	62
Endoplasmic reticulum	32
Golgi apparatus	23
Total	244
