# Supplementary material for: Convergent activation of the integrated stress response and ER–mitochondria uncoupling in VAPB-associated ALS
Source: EMBO Mol Med. 2025 Aug 5;17(9):2299–331. doi: 10.1038/s44321-025-00279-3 (PMC12423299; doi:10.1038/s44321-025-00279-3)
Supplement: Supplementary file 3 — Source data Fig. 2 [file 44321_2025_279_MOESM3_ESM.zip › Figure 2/2E/PTPIP51 Pulldown Quantification.xlsx]

## Sheet: Normalized to VAPB Levels
Manuscript:	EMM-2025-21909-T
Figure:	2E
PTPIP51 (Normalized to VAPB Levels)
VAPB WT	VAPB P56S
0.594424	4.57037
0.687254	4.51193
0.392996	2.46085

## Sheet: Normalized to VAPB WT PTPIP51
Manuscript:	EMM-2025-21909-T
Figure:	2E
PTPIP51 (Normalized to VAPB WT PTPIP51)
VAPB WT	VAPB P56S
1	0.649994
1	0.869108
1	0.858779
