# Supplementary material for: Convergent activation of the integrated stress response and ER–mitochondria uncoupling in VAPB-associated ALS
Source: EMBO Mol Med. 2025 Aug 5;17(9):2299–331. doi: 10.1038/s44321-025-00279-3 (PMC12423299; doi:10.1038/s44321-025-00279-3)
Supplement: Supplementary file 4 — Source data Fig. 3 [file 44321_2025_279_MOESM4_ESM.zip]

Archive with 37 entries (32 files):
- Figure 3/
- Figure 3/3B/
- Figure 3/3C/
- Figure 3/3D/
- Figure 3/.DS_Store
- __MACOSX/Figure 3/._.DS_Store
- Figure 3/3A/
- Figure 3/3B/D60 ER-MAM Quantification.xlsx
- __MACOSX/Figure 3/3B/._D60 ER-MAM Quantification.xlsx
- Figure 3/3B/electron microscopy D60 VAPB P56S.tif
- __MACOSX/Figure 3/3B/._electron microscopy D60 VAPB P56S.tif
- Figure 3/3B/electron microscopy D60 VAPB WT.tif
- __MACOSX/Figure 3/3B/._electron microscopy D60 VAPB WT.tif
- Figure 3/3C/.DS_Store
- __MACOSX/Figure 3/3C/._.DS_Store
- Figure 3/3C/flow cytometry D30 VAPB P56S JC-1.tiff
- __MACOSX/Figure 3/3C/._flow cytometry D30 VAPB P56S JC-1.tiff
- Figure 3/3C/D30 JC-1 Quantification.xlsx
- __MACOSX/Figure 3/3C/._D30 JC-1 Quantification.xlsx
- Figure 3/3C/flow cytometry D30 VAPB WT JC-1.tiff
- __MACOSX/Figure 3/3C/._flow cytometry D30 VAPB WT JC-1.tiff
- Figure 3/3D/.DS_Store
- __MACOSX/Figure 3/3D/._.DS_Store
- Figure 3/3D/flow cytometry D60 VAPB P56S JC-1.tiff
- __MACOSX/Figure 3/3D/._flow cytometry D60 VAPB P56S JC-1.tiff
- Figure 3/3D/flow cytometry D60 VAPB WT JC-1.tiff
- __MACOSX/Figure 3/3D/._flow cytometry D60 VAPB WT JC-1.tiff
- Figure 3/3D/D60 JC-1 Quantification.xlsx
- __MACOSX/Figure 3/3D/._D60 JC-1 Quantification.xlsx
- Figure 3/3A/.DS_Store
- __MACOSX/Figure 3/3A/._.DS_Store
- Figure 3/3A/electron microscopy D35 VAPB WT.tif
- __MACOSX/Figure 3/3A/._electron microscopy D35 VAPB WT.tif
- Figure 3/3A/electron microscopy D35 VAPB P56S.tif
- __MACOSX/Figure 3/3A/._electron microscopy D35 VAPB P56S.tif
- Figure 3/3A/D35 ER-MAM Quantification.xlsx
- __MACOSX/Figure 3/3A/._D35 ER-MAM Quantification.xlsx
