# Supplementary material for: Convergent activation of the integrated stress response and ER–mitochondria uncoupling in VAPB-associated ALS
Source: EMBO Mol Med. 2025 Aug 5;17(9):2299–331. doi: 10.1038/s44321-025-00279-3 (PMC12423299; doi:10.1038/s44321-025-00279-3)
Supplement: Supplementary file 4 — Source data Fig. 3 [file 44321_2025_279_MOESM4_ESM.zip › Figure 3/3B/D60 ER-MAM Quantification.xlsx]

## Sheet: D60 ER-MAM
Manuscript:	EMM-2025-21909-T
Figure:	3B
D60 VAPB WT	D60 VAPB P56S
4.35167	8.52879
43.8759	3.31619
38.5523	18.7571
23.487	10.2107
50.8278	14.9535
24.3117	4.52631
18.6226	29.9934
2.12011	9.42267
66.3386	9.64213
32.144	9.12086
10.7651	18.5028
26.0657	6.69753
52.2798	12.5666
28.9071	24.8012
26.1074	4.27508
27.2789	21.0185
30.4471	22.3684
24.5808	8.92206
20.8471	10.6812
11.0337	17.9121
16.4101	36.6506
13.6044	29.6538
18.2843	9.09564
14.7063	32.8366
	50.2052
	27.7545
	49.166
	9.4381
	27.4851
	9.35542
	25.1056
