# Supplementary material for: Convergent activation of the integrated stress response and ER–mitochondria uncoupling in VAPB-associated ALS
Source: EMBO Mol Med. 2025 Aug 5;17(9):2299–331. doi: 10.1038/s44321-025-00279-3 (PMC12423299; doi:10.1038/s44321-025-00279-3)
Supplement: Supplementary file 4 — Source data Fig. 3 [file 44321_2025_279_MOESM4_ESM.zip › Figure 3/3A/D35 ER-MAM Quantification.xlsx]

## Sheet: D35 ER-MAM Quantification
Manuscript:	EMM-2025-21909-T
Figure:	3A
D35 VAPB WT	D35 VAPB P56S
20.0782	8.04936
14.2455	39.8929
10.3474	18.0064
16.2023	7.65613
20.7455	15.0355
5.96627	32.9175
14.0007	17.6845
15.8231	22.2873
14.6704	2.72786
79.7572	40.7449
91.325	11.9647
77.8287	10.9291
53.5793	41.2072
36.3667	24.1718
21.7918	19.5396
21.6357	15.8991
30.103	20.3776
27.2715	21.1849
44.8573	18.3783
24.6038	46.5477
20.7673	29.7634
16.4198	40.6631
25.8032	50.0033
15.2009	23.0266
21.9473	25.3173
6.95444	36.8659
25.9772	19.3829
11.9038	11.8553
26.2011	22.3509
9.40532	17.0455
13.7588	17.075
33.288	3.44847
41.953	13.7508
24.7931	23.8946
17.4019	7.87877
27.5258	12.4516
25.2488	5.17912
	8.01464
	3.85972
	12.7652
	5.41397
	5.6629
