# Supplementary material for: Convergent activation of the integrated stress response and ER–mitochondria uncoupling in VAPB-associated ALS
Source: EMBO Mol Med. 2025 Aug 5;17(9):2299–331. doi: 10.1038/s44321-025-00279-3 (PMC12423299; doi:10.1038/s44321-025-00279-3)
Supplement: Supplementary file 5 — Source data Fig. 4 [file 44321_2025_279_MOESM5_ESM.zip]

Archive with 30 entries (24 files):
- Figure 4/
- Figure 4/.DS_Store
- __MACOSX/Figure 4/._.DS_Store
- Figure 4/4E/
- Figure 4/4B/
- Figure 4/4C/
- Figure 4/4D/
- Figure 4/4A/
- Figure 4/4E/western SUnSET bactin.tiff
- __MACOSX/Figure 4/4E/._western SUnSET bactin.tiff
- Figure 4/4E/SUnSET Quantification.xlsx
- __MACOSX/Figure 4/4E/._SUnSET Quantification.xlsx
- Figure 4/4B/D60 ATF4 TM Quantification.xlsx
- __MACOSX/Figure 4/4B/._D60 ATF4 TM Quantification.xlsx
- Figure 4/4B/western ATF4 bactin.tiff
- __MACOSX/Figure 4/4B/._western ATF4 bactin.tiff
- Figure 4/4C/DELE1 Quantification.xlsx
- __MACOSX/Figure 4/4C/._DELE1 Quantification.xlsx
- Figure 4/4C/western DELE1-L DELE1-s.tiff
- __MACOSX/Figure 4/4C/._western DELE1-L DELE1-s.tiff
- Figure 4/4D/western p-eIF2a eIF2a.tiff
- __MACOSX/Figure 4/4D/._western p-eIF2a eIF2a.tiff
- Figure 4/4D/.DS_Store
- __MACOSX/Figure 4/4D/._.DS_Store
- Figure 4/4D/p-eIF2a-eIF2a Quantification.xlsx
- __MACOSX/Figure 4/4D/._p-eIF2a-eIF2a Quantification.xlsx
- Figure 4/4A/D35 ATF4 TM Quantification.xlsx
- __MACOSX/Figure 4/4A/._D35 ATF4 TM Quantification.xlsx
- Figure 4/4A/western ATF4 bactin.tiff
- __MACOSX/Figure 4/4A/._western ATF4 bactin.tiff
