# Supplementary material for: Convergent activation of the integrated stress response and ER–mitochondria uncoupling in VAPB-associated ALS
Source: EMBO Mol Med. 2025 Aug 5;17(9):2299–331. doi: 10.1038/s44321-025-00279-3 (PMC12423299; doi:10.1038/s44321-025-00279-3)
Supplement: Supplementary file 5 — Source data Fig. 4 [file 44321_2025_279_MOESM5_ESM.zip › Figure 4/4E/SUnSET Quantification.xlsx]

## Sheet: D35 SUnSET
Manuscript:	EMM-2025-21909-T
Figure:	4E
VAPB WT	VAPB P56S
1	0.850095
1	0.595186
1	0.709761
