# Supplementary material for: Convergent activation of the integrated stress response and ER–mitochondria uncoupling in VAPB-associated ALS
Source: EMBO Mol Med. 2025 Aug 5;17(9):2299–331. doi: 10.1038/s44321-025-00279-3 (PMC12423299; doi:10.1038/s44321-025-00279-3)
Supplement: Supplementary file 5 — Source data Fig. 4 [file 44321_2025_279_MOESM5_ESM.zip › Figure 4/4A/D35 ATF4 TM Quantification.xlsx]

## Sheet: D35 ATF4 Tunicamycin Dosing
Manuscript:	EMM-2025-21909-T
Figure:	4A
Vehicle		Tunicamycin 24 Hours
VAPB WT	VAPB P56S	VAPB WT	VAPB P56S
0.0122335	0.0357547	1	1.52506
0.0619074	0	1	1.64534
0.0278017	0.0677741	1	1.34384
