# Supplementary material for: Convergent activation of the integrated stress response and ER–mitochondria uncoupling in VAPB-associated ALS
Source: EMBO Mol Med. 2025 Aug 5;17(9):2299–331. doi: 10.1038/s44321-025-00279-3 (PMC12423299; doi:10.1038/s44321-025-00279-3)
Supplement: Supplementary file 6 — Source data Fig. 5 [file 44321_2025_279_MOESM6_ESM.zip]

Archive with 24 entries (20 files):
- Figure 5/
- Figure 5/5A/
- Figure 5/.DS_Store
- __MACOSX/Figure 5/._.DS_Store
- Figure 5/5C/
- Figure 5/5B/
- Figure 5/5A/western SUnSET Bactin.tiff
- __MACOSX/Figure 5/5A/._western SUnSET Bactin.tiff
- Figure 5/5A/D35 SUnSET ISRIB Quantification.xlsx
- __MACOSX/Figure 5/5A/._D35 SUnSET ISRIB Quantification.xlsx
- Figure 5/5C/Figure 5C Firing Quantification.xlsx
- __MACOSX/Figure 5/5C/._Figure 5C Firing Quantification.xlsx
- Figure 5/5B/flow cytometry D60 VAPB WT Vehicle JC-1.tiff
- __MACOSX/Figure 5/5B/._flow cytometry D60 VAPB WT Vehicle JC-1.tiff
- Figure 5/5B/.DS_Store
- __MACOSX/Figure 5/5B/._.DS_Store
- Figure 5/5B/flow cytometry D60 VAPB P56S Vehicle JC-1.tiff
- __MACOSX/Figure 5/5B/._flow cytometry D60 VAPB P56S Vehicle JC-1.tiff
- Figure 5/5B/flow cytometry D60 VAPB WT ISRIB JC-1.tiff
- __MACOSX/Figure 5/5B/._flow cytometry D60 VAPB WT ISRIB JC-1.tiff
- Figure 5/5B/flow cytometry D60 VAPB P56S ISRIB JC-1.tiff
- __MACOSX/Figure 5/5B/._flow cytometry D60 VAPB P56S ISRIB JC-1.tiff
- Figure 5/5B/D60 ISRIB JC-1 Quantification.xlsx
- __MACOSX/Figure 5/5B/._D60 ISRIB JC-1 Quantification.xlsx
