# Supplementary material for: Convergent activation of the integrated stress response and ER–mitochondria uncoupling in VAPB-associated ALS
Source: EMBO Mol Med. 2025 Aug 5;17(9):2299–331. doi: 10.1038/s44321-025-00279-3 (PMC12423299; doi:10.1038/s44321-025-00279-3)
Supplement: Supplementary file 6 — Source data Fig. 5 [file 44321_2025_279_MOESM6_ESM.zip › Figure 5/5A/D35 SUnSET ISRIB Quantification.xlsx]

## Sheet: D35 SUnSET ISRIB
Manuscript:	EMM-2025-21909-T
Figure:	5A
Vehicle		ISRIB 2Hrs
VAPB WT	VAPB P56S	VAPB WT	VAPB P56S
1	0.621183	1.16511	1.56775
1	0.424767	1.90989	2.15682
1	0.725255	1.00765	1.35167
