# Supplementary material for: Convergent activation of the integrated stress response and ER–mitochondria uncoupling in VAPB-associated ALS
Source: EMBO Mol Med. 2025 Aug 5;17(9):2299–331. doi: 10.1038/s44321-025-00279-3 (PMC12423299; doi:10.1038/s44321-025-00279-3)
Supplement: Supplementary file 6 — Source data Fig. 5 [file 44321_2025_279_MOESM6_ESM.zip › Figure 5/5C/Figure 5C Firing Quantification.xlsx]

## Sheet: MEA Firing ISRIB
Manuscript:	EMM-2025-21909-T
Figure:	5C
		VAPB P56S										VAPB P56S + ISRIB
	Well	1	2	3	4	5	6	7	8			1	2	3	4	5	6	7	8
Day in Motor Neuron Differentiation	29	0	0	0	0	0	0	0	0		29
	31	0	0.544093	0.209651	0	1.52246	0.311148	0.62396	0.183028		31
	33	0.513751	2.81106	2.67374	1.89637	0.69802	1.22584	1.20565	5.00743		33
	35	5.23877	2.33629	3.32379	2.73359	1.35912	1.5792	1.71215	5.5555		35
	37	2.59801	3.44186	2.7689	5.5072	2.03461	4.73522	1.21304	4.65075		37
	39	3.06412	3.56017	2.62071	7.5019	5.18272	6.30761	2.25299	5.31691		39
	41	2.42054	3.36116	5.82784	7.17165	5.69767	6.98309	1.66671	4.46329		41
	43	6.4192	4.96496	7.72757	7.18893	5.16312	6.12399	1.60109	5.09877		43
	45	2.04123	3.48837	5.92296					3.72016		45				6.34894	5.769	5.76163	1.12237
	47	3.61802	4.25862	7.56531					6.20632		47				10.859	9.64632	10.2415	2.83706
	49	5.21989	4.52623	10.2774					8.33755		49				12.5074	12.3906	9.77943	3.73531
	51	7.0087	3.42061	10.0074					8.27377		51				13.7416	14.5607	11.7511	3.40825
	53	3.93366	4.21204	10.1602					7.88955		53				14.22	16.1709	12.6645	2.60691
	55	4.75992	4.27188	8.27444					8.24519		55				15.1466	16.1639	12.9273	2.6112
	57	4.27115	4.76893	6.65792					7.87154		57				15.338	17.7902	12.0091	2.15958
	59	3.41027	4.39268	6.72192					7.82886		59				15.3667	16.744	10.5754	2.5536
