# Supplementary material for: Convergent activation of the integrated stress response and ER–mitochondria uncoupling in VAPB-associated ALS
Source: EMBO Mol Med. 2025 Aug 5;17(9):2299–331. doi: 10.1038/s44321-025-00279-3 (PMC12423299; doi:10.1038/s44321-025-00279-3)
Supplement: Supplementary file 6 — Source data Fig. 5 [file 44321_2025_279_MOESM6_ESM.zip › Figure 5/5B/D60 ISRIB JC-1 Quantification.xlsx]

## Sheet: D60 JC-1 ISRIB
Manuscript:	EMM-2025-21909-T
Figure:	5B
Vehicle		ISRIB
VAPB WT	VAPB P56S	VAPB WT	VAPB P56S
1	1.49827	0.937716	0.896194
1	1.5045	0.936937	1.0991
1	1.4065	0.902439	1.13821
