# Supplementary material for: Convergent activation of the integrated stress response and ER–mitochondria uncoupling in VAPB-associated ALS
Source: EMBO Mol Med. 2025 Aug 5;17(9):2299–331. doi: 10.1038/s44321-025-00279-3 (PMC12423299; doi:10.1038/s44321-025-00279-3)
Supplement: Supplementary file 7 — Source data Fig. 6 [file 44321_2025_279_MOESM7_ESM.zip]

Archive with 21 entries (18 files):
- Figure 6/
- Figure 6/6A/
- Figure 6/.DS_Store
- __MACOSX/Figure 6/._.DS_Store
- Figure 6/6B/
- Figure 6/6A/Patient SUnSET ISRIB Quantification.xlsx
- __MACOSX/Figure 6/6A/._Patient SUnSET ISRIB Quantification.xlsx
- Figure 6/6A/western SUnSET bactin.tiff
- __MACOSX/Figure 6/6A/._western SUnSET bactin.tiff
- Figure 6/6B/Patient ISRIB JC-1 Quantification.xlsx
- __MACOSX/Figure 6/6B/._Patient ISRIB JC-1 Quantification.xlsx
- Figure 6/6B/.DS_Store
- __MACOSX/Figure 6/6B/._.DS_Store
- Figure 6/6B/flow cytometry D60 Pt VAPB WT ISRIB JC-1.tiff
- __MACOSX/Figure 6/6B/._flow cytometry D60 Pt VAPB WT ISRIB JC-1.tiff
- Figure 6/6B/flow cytometry D60 Pt VAPB P56S ISRIB JC-1.tiff
- __MACOSX/Figure 6/6B/._flow cytometry D60 Pt VAPB P56S ISRIB JC-1.tiff
- Figure 6/6B/flow cytometry D60 Pt VAPB WT Vehicle JC-1.tiff
- __MACOSX/Figure 6/6B/._flow cytometry D60 Pt VAPB WT Vehicle JC-1.tiff
- Figure 6/6B/flow cytometry D60 Pt VAPB P56S Vehicle JC-1.tiff
- __MACOSX/Figure 6/6B/._flow cytometry D60 Pt VAPB P56S Vehicle JC-1.tiff
