# Supplementary material for: Convergent activation of the integrated stress response and ER–mitochondria uncoupling in VAPB-associated ALS
Source: EMBO Mol Med. 2025 Aug 5;17(9):2299–331. doi: 10.1038/s44321-025-00279-3 (PMC12423299; doi:10.1038/s44321-025-00279-3)
Supplement: Supplementary file 7 — Source data Fig. 6 [file 44321_2025_279_MOESM7_ESM.zip › Figure 6/6B/Patient ISRIB JC-1 Quantification.xlsx]

## Sheet: Patient Line ISRIB JC-1
Manuscript:	EMM-2025-21909-T
Figure:	6B
Vehicle		ISRIB 2Hrs
Pt VAPB WT	Pt VAPB P56S	Pt VAPB WT	Pt VAPB P56S
1	1.35135	0.864865	0.648649
1	1.425	0.825	0.6
1	1.26923	0.711538	0.942308
