# Supplementary material for: Convergent activation of the integrated stress response and ER–mitochondria uncoupling in VAPB-associated ALS
Source: EMBO Mol Med. 2025 Aug 5;17(9):2299–331. doi: 10.1038/s44321-025-00279-3 (PMC12423299; doi:10.1038/s44321-025-00279-3)
Supplement: Supplementary file 8 — Figure EV6 Source Data [file 44321_2025_279_MOESM8_ESM.zip]

Archive with 15 entries (12 files):
- Figure EV6/
- Figure EV6/.DS_Store
- __MACOSX/Figure EV6/._.DS_Store
- Figure EV6/EV6B/
- Figure EV6/EV6A/
- Figure EV6/EV6B/electron micropscopy D60 VAPB P56S.tif
- __MACOSX/Figure EV6/EV6B/._electron micropscopy D60 VAPB P56S.tif
- Figure EV6/EV6B/electron microscopy D60 VAPB WT.tif
- __MACOSX/Figure EV6/EV6B/._electron microscopy D60 VAPB WT.tif
- Figure EV6/EV6A/.DS_Store
- __MACOSX/Figure EV6/EV6A/._.DS_Store
- Figure EV6/EV6A/electron microscopy D35 VAPB WT.tif
- __MACOSX/Figure EV6/EV6A/._electron microscopy D35 VAPB WT.tif
- Figure EV6/EV6A/electron microscopy D35 VAPB P56S.tif
- __MACOSX/Figure EV6/EV6A/._electron microscopy D35 VAPB P56S.tif
